# Supplementary material for: Food Palatability Directs Our Eyes Across Contexts
Source: Front Psychol. 2021 May 31;12:664893. doi: 10.3389/fpsyg.2021.664893 (PMC8201788; doi:10.3389/fpsyg.2021.664893)
Supplement: Supplementary file 1 [file Data_Sheet_1.zip]

Archive with 27 entries (22 files):
- Data/
- Data/Explanatory memo.docx
- Data/Output/
- Data/Output/AB Scores.sav
- Data/Output/Log File.spv
- Data/Output/OutputTLBS/
- Data/Output/OutputTLBS/HealthyoutputTrialLevel_Food_S1.xlsx
- Data/Output/OutputTLBS/HealthyOutput_TLBSParamsFood_S1.xlsx
- Data/Output/OutputTLBS/HedonicoutputTrialLevel_Food_S1.xlsx
- Data/Output/OutputTLBS/HedonicOutput_TLBSParamsFood_S1.xlsx
- Data/Output/OutputTLBS/NeutraloutputTrialLevel_Food_S1.xlsx
- Data/Output/OutputTLBS/NeutralOutput_TLBSParamsFood_S1.xlsx
- Data/Output/Syntax Analysis.sps
- Data/Raw Data/
- Data/Raw Data/FixDwell Raw.sav
- Data/Raw Data/RT Raw.sav
- Data/Raw Data/Surveys.sav
- Data/Raw Data/Switches Raw.sav
- Data/TLBS_code/
- Data/TLBS_code/CalcParams.m
- Data/TLBS_code/calcTLBS.m
- Data/TLBS_code/MainTLBS.m
- Data/TLBS_code/makeParamsStruct.m
- Data/TLBS_code/matchTrials.m
- Data/TLBS_code/runTLBS.m
- Data/TLBS_code/setParamsToNaN.m
- Data/TLBS_code/TLBS Instruction.pdf
