# Supplementary material for: Food Palatability Directs Our Eyes Across Contexts
Source: Front Psychol. 2021 May 31;12:664893. doi: 10.3389/fpsyg.2021.664893 (PMC8201788; doi:10.3389/fpsyg.2021.664893)
Supplement: Supplementary file 1 [file Data_Sheet_1.zip › Data/Output/Syntax Analysis.sps]

* Encoding: UTF-8.
* SPSS 25*

    **DATA REDUCTION AND COMPUTING OF RT_BASED AB SCORES WERE CONDUCTED ON MATLAB VIA TL-BS CODES**

**ANALYSIS**

**MANIPULATION CHECK**


DESCRIPTIVES VARIABLES=INDULGE_HEDONIC INDULGE_HEALTHY INDULGE_NEUTRAL 
  /STATISTICS=MEAN STDDEV RANGE MIN MAX.

GLM INDULGE_HEDONIC INDULGE_HEALTHY INDULGE_NEUTRAL
  /WSFACTOR=Priming 3 Polynomial 
  /MEASURE=Indulgence 
  /METHOD=SSTYPE(3)
  /PLOT=PROFILE(Priming) TYPE=LINE ERRORBAR=NO MEANREFERENCE=NO YAXIS=AUTO
  /EMMEANS=TABLES(Priming) COMPARE ADJ(BONFERRONI)
  /PRINT=DESCRIPTIVE ETASQ 
  /CRITERIA=ALPHA(.05)
  /WSDESIGN=Priming.

***average AB scores across contexts***

COMPUTE AB_MEAN=(AB_MEAN_HE + AB_MEAN_H + AB_MEAN_N)/3.
EXECUTE.

COMPUTE TLBS_VARIA=(TLBS_VARIA_HE + TLBS_VARIA_H + TLBS_VARIA_N)/3.
EXECUTE.

COMPUTE GAZE_DURATION_BIAS =(GAZE_DURATION_BIAS_HE + GAZE_DURATION_BIAS_H + GAZE_DURATION_BIAS_N)/3.
EXECUTE.

COMPUTE TOTAL_DWELL_TIME_BIAS =(TOTAL_DWELL_TIME_BIAS_HE + TOTAL_DWELL_TIME_BIAS_H + TOTAL_DWELL_TIME_BIAS_N)/3.
EXECUTE.

COMPUTE SD_GAZE_DURATION_BIAS =(SD_GAZE_DURATION_BIAS_HE + SD_GAZE_DURATION_BIAS_H + SD_GAZE_DURATION_BIAS_N)/3.
EXECUTE.

COMPUTE SD_TOTAL_DWELL_TIME_BIAS =(SD_TOTAL_DWELL_TIME_BIAS_HE + SD_TOTAL_DWELL_TIME_BIAS_H + SD_TOTAL_DWELL_TIME_BIAS_N)/3.
EXECUTE.

COMPUTE SWITCHES =(SWITCHES_HE + SWITCHES_H + SWITCHES_N)/3.
EXECUTE.


**DEMOGRAPHIC INFORMATION**


DESCRIPTIVES VARIABLES=RS AGE BMI HUNGER FoodLiking 
  /STATISTICS=MEAN STDDEV RANGE MIN MAX.

**TASK PERFORMANCES**

***hedonic***

DESCRIPTIVES VARIABLES=TLBS_VARIA_HE AB_MEAN_HE  GAZE_DURATION_BIAS_HE TOTAL_DWELL_TIME_BIAS_HE 
    SD_GAZE_DURATION_BIAS_HE SD_TOTAL_DWELL_TIME_BIAS_HE SWITCHES_HE
  /STATISTICS=MEAN STDDEV MIN MAX.

***health***

DESCRIPTIVES VARIABLES=TLBS_VARIA_H AB_MEAN_H GAZE_DURATION_BIAS_H TOTAL_DWELL_TIME_BIAS_H 
    SD_GAZE_DURATION_BIAS_H SD_TOTAL_DWELL_TIME_BIAS_H SWITCHES_H
  /STATISTICS=MEAN STDDEV MIN MAX.

***neutral***

DESCRIPTIVES VARIABLES= TLBS_VARIA_N AB_MEAN_N GAZE_DURATION_BIAS_N TOTAL_DWELL_TIME_BIAS_N 
    SD_GAZE_DURATION_BIAS_N SD_TOTAL_DWELL_TIME_BIAS_N SWITCHES_N
  /STATISTICS=MEAN STDDEV MIN MAX.


**MEAN CENTRALIZE RS***

COMPUTE RS_centered=RS-13.8.
EXECUTE.


***REPEATED MEASURES OF MANOVA: TEST THE PRIMING EFFECT AND THE INTERECTION EFFECT***


****MEAN AB****

GLM AB_MEAN_HE AB_MEAN_H AB_MEAN_N GAZE_DURATION_BIAS_HE GAZE_DURATION_BIAS_H GAZE_DURATION_BIAS_N 
    TOTAL_DWELL_TIME_BIAS_HE TOTAL_DWELL_TIME_BIAS_H TOTAL_DWELL_TIME_BIAS_N WITH RS_centered
  /WSFACTOR=Context 3 Polynomial 
  /MEASURE=MeanAB FiRS_centeredtFix DwellTime 
  /METHOD=SSTYPE(3)
  /PLOT=PROFILE(Context) TYPE=LINE ERRORBAR=NO MEANREFERENCE=NO YAXIS=AUTO
  /EMMEANS=TABLES(Context) WITH(RS_centered=MEAN)COMPARE ADJ(BONFERRONI)
  /PRINT=DESCRIPTIVE ETASQ  
  /CRITERIA=ALPHA(.05)
  /WSDESIGN=Context 
  /DESIGN=RS_centered.


****AB VARIABILITY****

GLM TLBS_VARIA_HE TLBS_VARIA_H TLBS_VARIA_N SD_GAZE_DURATION_BIAS_HE SD_GAZE_DURATION_BIAS_H 
    SD_GAZE_DURATION_BIAS_N SD_TOTAL_DWELL_TIME_BIAS_HE SD_TOTAL_DWELL_TIME_BIAS_H 
    SD_TOTAL_DWELL_TIME_BIAS_N SWITCHES_HE SWITCHES_H SWITCHES_N WITH RS_centered
  /WSFACTOR=Context 3 Polynomial 
  /MEASURE=TLBS sdFix sdDwell Switch 
  /METHOD=SSTYPE(3)
  /PLOT=PROFILE(Context) TYPE=LINE ERRORBAR=NO MEANREFERENCE=NO YAXIS=AUTO
  /EMMEANS=TABLES(Context) WITH(RS_centered=MEAN)COMPARE ADJ(BONFERRONI)
  /PRINT=DESCRIPTIVE ETASQ 
  /CRITERIA=ALPHA(.05)
  /WSDESIGN=Context 
  /DESIGN=RS_centered.


****EXPLORATION ANALYSIS****
****CORRELATIONS****


CORRELATIONS
  /VARIABLES=TLBS_VARIA SD_GAZE_DURATION_BIAS SD_TOTAL_DWELL_TIME_BIAS SWITCHES BMI 
    HUNGER FoodLiking
  /PRINT=TWOTAIL NOSIG
  /MISSING=PAIRWISE.

CORRELATIONS
  /VARIABLES=AB_MEAN GAZE_DURATION_BIAS TOTAL_DWELL_TIME_BIAS BMI HUNGER FoodLiking  
  /PRINT=TWOTAIL NOSIG
  /MISSING=PAIRWISE.
