# Supplementary material for: Food Palatability Directs Our Eyes Across Contexts
Source: Front Psychol. 2021 May 31;12:664893. doi: 10.3389/fpsyg.2021.664893 (PMC8201788; doi:10.3389/fpsyg.2021.664893)
Supplement: Supplementary file 1 [file Data_Sheet_1.zip › Data/TLBS_code/makeParamsStruct.m]

function params=makeParamsStruct()


params=struct('SubjNum',[]...
    ,'traditionalBS',[]...
    ,'MeanTwd',[]...% TLBS IT-CT Mean Positive 
    ,'MeanAwy',[]...
    ,'PeakTwd',[],'PeakAwy',[]...
    ,'Variability',[]...
    ,'MeanTwdNT',[]... % NM = TLBS Neutral Match
    ,'MeanAwyNT',[]...
    ,'PeakTwdNT',[],'PeakAwyNT',[]...
    ,'VariabilityNT',[]...
    ,'NumMatches',[]...
    ,'NumMatchesNT',[]...
    ,'MeanDist',[]...
    ,'MeanDistNT',[]...
    ,'SDDists',[]...
    ,'SDDistsNT',[]);
