# Supplementary material for: Food Palatability Directs Our Eyes Across Contexts
Source: Front Psychol. 2021 May 31;12:664893. doi: 10.3389/fpsyg.2021.664893 (PMC8201788; doi:10.3389/fpsyg.2021.664893)
Supplement: Supplementary file 1 [file Data_Sheet_1.zip › Data/TLBS_code/setParamsToNaN.m]

function params=setParamsToNaN(params)


names=fieldnames(params);
for ii=2:length(names)
    params=setfield(params,names{ii},NaN);
end
